# Supplementary material for: Integrated Analyses of the Mechanism of Flower Color Formation in Alfalfa (Medicago sativa)
Source: Metabolites. 2025 Feb 17;15(2):135. doi: 10.3390/metabo15020135 (PMC11857827; doi:10.3390/metabo15020135)
Supplement: Supplementary file 1 [file metabolites-15-00135-s001.zip]

Archive with 1 entries (1 files):
- metabolites-3437683-supplementary.pptx
